# Supplementary material for: The Anabranch Framework for the Ruralization of Health Professional Education
Source: Healthcare (Basel). 2026 Feb 5;14(3):406. doi: 10.3390/healthcare14030406 (PMC12897278; doi:10.3390/healthcare14030406)
Supplement: Supplementary file 1 [file healthcare-14-00406-s001.zip]

Archive with 1 entries (1 files):
- healthcare-4075239-supplementary.pdf
